# Supplementary material for: Temporal and Spatial Profiling of Escherichia coli O157:H7 Surface Proteome: Insights into Intestinal Colonisation Dynamics In Vivo
Source: Proteomes. 2025 Oct 10;13(4):52. doi: 10.3390/proteomes13040052 (PMC12551062; doi:10.3390/proteomes13040052)
Supplement: Supplementary file 1 [file proteomes-13-00052-s001.zip]

Archive with 1 entries (1 files):
- proteomes-3782360-supplementary.xlsx
